# Supplementary material for: Subcritical Fluid Chromatography at Sub-Ambient Temperatures for the Chiral Resolution of Ketamine Metabolites with Rapid-Onset Antidepressant Effects
Source: Molecules. 2019 May 19;24(10):1927. doi: 10.3390/molecules24101927 (PMC6572699; doi:10.3390/molecules24101927)
Supplement: Supplementary file 1 [file molecules-24-01927-s001.zip]

Archive with 3 entries (3 files):
- S1.pdf
- S2.pdf
- S3.pdf
